# Supplementary material for: Unphysiological lung strain promotes ventilation-induced lung injury via activation of the PECAM-1/Src/STAT3 signaling pathway
Source: Front Pharmacol. 2025 Jan 8;15:1469783. doi: 10.3389/fphar.2024.1469783 (PMC11751019; doi:10.3389/fphar.2024.1469783)
Supplement: Supplementary file 1 [file Table2.xlsx]

## Sheet: Experiment 1
rat		weight（g）	FRC（ml）	Vt（ml）
Sham group	1	324.554	3.60688
	2	337.929	3.7005
	3	347.941	3.77059
	4	316.376	3.54963
	5	314.528	3.5367
	6	327.143	3.625
S 1.0 group	1	335.538	3.68377	3.68377
	2	346.779	3.76245	3.76245
	3	307.334	3.48634	3.48634
	4	336.368	3.68957	3.68957
	5	312.03	3.51921	3.51921
	6	315.789	3.54552	3.54552
S 1.5 group	1	343.333	3.73833	5.6075
	2	308.367	3.49357	5.24035
	3	328.617	3.63532	5.45298
	4	342.626	3.73338	5.60007
	5	302.082	3.44958	5.17436
	6	335.402	3.68281	5.52422
S 2.0 group	1	333.632	3.67043	7.34085
	2	349.102	3.77871	7.55743
	3	308.968	3.49777	6.99555
	4	349.418	3.78092	7.56185
	5	302.353	3.45147	6.90294
	6	329.701	3.64291	7.28582

## Sheet: Experiment 2
rat		weight（g）	FRC（ml）	Vt（ml）
Sham group	1	314.451	3.53616
	2	344.031	3.74322
	3	341.205	3.72343
	4	321.753	3.58727
	5	335.102	3.68072
	6	309.248	3.49974
MV group	1	331.175	3.65322	7.30644
	2	349.119	3.77883	7.55767
	3	318.649	3.56554	7.13109
	4	348.642	3.77549	7.55098
	5	322.253	3.59077	7.18154
	6	332.378	3.66165	7.32329
MV+PECAM-1 Ab group	1	339.17	3.70919	7.41839
	2	315.564	3.54395	7.08789
	3	325.822	3.61576	7.23151
	4	347.583	3.76808	7.53617
	5	300.419	3.43793	6.87587
	6	307.638	3.48846	6.97693
MV+Rabbit IgG group	1	308.644	3.49551	6.99102
	2	343.964	3.74275	7.4855
	3	334.893	3.67925	7.3585
	4	302.385	3.45169	6.90339
	5	320.936	3.58155	7.1631
	6	306.536	3.48075	6.96151

## Sheet: Experiment 3
rat		weight（g）	FRC（ml）	Vt（ml）
Sham group	1	320.64	3.57948
	2	301.87	3.44809
	3	331.49	3.65543
	4	311.29	3.51403
	5	323.25	3.59775
	6	329	3.638
Sham+SU6656 group	1	347.54	3.76778
	2	312.14	3.51998
	3	338.92	3.70744
	4	311.03	3.51221
	5	313.48	3.52936
	6	306.23	3.47861
Sham+BP-1-102 group	1	308.05	3.49135
	2	308.59	3.49513
	3	345.12	3.75084
	4	337.46	3.69722
	5	328.18	3.63226
	6	316.12	3.54784
MV group	1	337.43	3.69701	7.39402
	2	318.42	3.56394	7.12788
	3	300.64	3.43948	6.87896
	4	312.19	3.52033	7.04066
	5	347.13	3.76491	7.52982
	6	333.81	3.67167	7.34334
MV+SU6656 group	1	319.53	3.57171	7.14342
	2	324.42	3.60594	7.21188
	3	311.82	3.51774	7.03548
	4	328.22	3.63254	7.26508
	5	349.93	3.78451	7.56902
	6	325.06	3.61042	7.22084
MV+BP-1-102 group	1	346.84	3.76288	7.52576
	2	334.33	3.67531	7.35062
	3	347.72	3.76904	7.53808
	4	306.45	3.48015	6.9603
	5	339	3.708	7.416
	6	301.08	3.44256	6.88512
